# Supplementary material for: Beyond the Knife in Renal Cell Carcinoma: A Systematic Review—To Ablate or Not to Ablate?
Source: Cancers (Basel). 2023 Jun 30;15(13):3455. doi: 10.3390/cancers15133455 (PMC10340567; doi:10.3390/cancers15133455)
Supplement: Supplementary file 1 [file cancers-15-03455-s001.zip]

Archive with 6 entries (5 files):
- cancers-2457335-supplementary/
- __MACOSX/._cancers-2457335-supplementary
- cancers-2457335-supplementary/PRISMA_2020_checklist.pdf
- __MACOSX/cancers-2457335-supplementary/._PRISMA_2020_checklist.pdf
- cancers-2457335-supplementary/List of Acronyms.pdf
- __MACOSX/cancers-2457335-supplementary/._List of Acronyms.pdf
